# Supplementary material for: Identification of a New Promising BAG3 Modulator Featuring the Imidazopyridine Scaffold
Source: Molecules. 2024 Oct 25;29(21):5051. doi: 10.3390/molecules29215051 (PMC11547576; doi:10.3390/molecules29215051)
Supplement: Supplementary file 1 [file molecules-29-05051-s001.zip]

Archive with 1 entries (1 files):
- molecules-3274064-supplementary.pdf
